# Supplementary material for: An Overview of Health-Promoting Programs and Healthy Lifestyles for Adolescents and Young People: A Scoping Review
Source: Healthcare (Basel). 2024 Oct 21;12(20):2094. doi: 10.3390/healthcare12202094 (PMC11507964; doi:10.3390/healthcare12202094)
Supplement: Supplementary file 1 [file healthcare-12-02094-s001.zip]

Archive with 1 entries (1 files):
- healthcare-3205604-supplementary.pdf
